# Supplementary material for: Predictors of mortality among low birth weight neonates after hospital discharge in a low-resource setting: A case study in Uganda
Source: PLoS One. 2024 Jun 11;19(6):e0303454. doi: 10.1371/journal.pone.0303454 (PMC11166315; doi:10.1371/journal.pone.0303454)
Supplement: S1 Dataset — (ZIP) [file pone.0303454.s001.zip]

Archive with 2 entries (2 files):
- Daset/S1 Dataset.dta
- Daset/S1 Dataset.xls
